# Supplementary material for: Revitalizing the Epigenome of Adult Jaw Periosteal Cells: Enhancing Diversity in iPSC-Derived Mesenchymal Stem Cells (iMSCs)
Source: Cells. 2025 Apr 22;14(9):627. doi: 10.3390/cells14090627 (PMC12071994; doi:10.3390/cells14090627)
Supplement: Supplementary file 1 [file cells-14-00627-s001.zip]

Archive with 1 entries (1 files):
- cells-3517602-supplementary.pdf
